# Supplementary material for: Potential Clinical Application of Determination of Bisphenols in Pericardial Fluid from Patients with Coronary Artery Disease
Source: Molecules. 2026 Apr 27;31(9):1442. doi: 10.3390/molecules31091442 (PMC13165298; doi:10.3390/molecules31091442)
Supplement: Supplementary file 1 [file molecules-31-01442-s001.zip]

Archive with 1 entries (1 files):
- molecules-4165016-supplementary.pdf
